# Supplementary material for: Phytoplankton fatty acid proportions in the Canadian Arctic are strongly affected by temperature, salinity, and phosphate in late summer
Source: PLoS One. 2026 Jan 22;21(1):e0340414. doi: 10.1371/journal.pone.0340414 (PMC12826509; doi:10.1371/journal.pone.0340414)
Supplement: S1 Dataset — An overall dataset with the raw data within this manuscript. (XLSX) [file pone.0340414.s001.xlsx]

## Sheet: Sheet1
Sample	Station	Year	yyyy-mm-ddThh:mm:ss.sss	Location	Lat	Long	Nitrite	Nitrate	Silicate	Phosphate	Ammonium	14:0%	16:0%	16:1ω7%	16:3ω3%	16:4ω3%	16:4ω1%	18:0%	18:1ω9%	18:1ω7%	18:2ω6%	18:3ω3%	18:4ω3%	20:0%	20:5ω3%	22:1ω9%	22:5ω3%	22:6ω3%	Bacterial%	SFA%	MUFA%	PUFA%	PUFA/SFA	∑Omega3%	∑Omega6%	Omega6/Omega3	DHA/EPA	Terrestrial%	Diatom	Flagellate%	Hydrocarbons%	Triacylglycerols%	Free Fatty Acids%	Alcohols%	Sterols%	Acetone Mobile Polar Lipids%	Phospholipids%	Polar%	Total lipids (mg/g)
100SCM	100	2019	2019-07-23T12:02:00	SCM	76.414	-77.946	0.113	4.56	4.115	1.069	0.204	9.76816	15.5527	23.672	1.14382	0	3.08025	1.77894	2.74444	1.2992	1.43709	0.489389	1.58403	0.61943	20.1717	0.911192	3.3002	4.14049	2.78789	28.4802	30.9829	38.5881	1.35491	30.8297	2.71487	0.0880603	0.205262	1.92648	1.52205	2.02511	5.67	12.5	7.62	0.56	0	21.58	51.36	72.94	9.51
101SCM	101	2019	2019-07-23T01:09:00	SCM	76.384	-77.412	0.073	4.321	5.586	0.877	0.175	8.49944	13.5456	22.8616	2.16641	0	2.74697	1.60605	2.60904	1.5922	1.39945	0.412622	1.52122	0.268349	23.9148	0.665389	1.39541	3.52143	4.23587	24.594	31.6623	40.2967	1.63848	32.9319	3.70033	0.112363	0.147249	1.81208	1.68776	2.13591	8.13	18.59	7.72	0	0	24.9	36.14	61.04	6.06
105SCM	105	2019	2019-07-22T12:25:00	SCM	76.322	-75.771	0.146	4.923	6.314	1.084	0.276	7.44112	17.3111	24.197	0.317758	0.0154639	3.36814	1.81376	2.57	1.51895	1.67808	0.613567	2.04123	0.642999	22.4386	0.705852	0.494346	5.00481	2.36997	28.1173	31.0635	39.3761	1.40042	30.9258	3.61805	0.116991	0.223045	2.29165	1.39778	1.39481	0.57	9.62	3.76	0.54	1.2	11.98	71.99	83.97	11.4
108SCM	108	2019	2019-07-21T23:34:00	SCM	76.259	-74.602	0.089	4.239	5.596	1.068	0.537	6.43711	12.8343	20.1624	1.99918	0.268626	2.37077	1.61967	2.92056	1.39659	1.55598	0.50095	1.39329	0.299316	25.2729	0.699615	6.2896	4.27755	3.63668	21.7861	28.8277	46.6732	2.14234	40.1315	3.18292	0.0793122	0.169254	2.05693	1.57098	1.92379	19.8	16.68	14.59	4.36	2.68	18.26	23.63	41.89	6.31
111SCM	111	2019	2019-07-21T02:46:00	SCM	76.307	-73.211	0.049	1.396	2.951	0.587	0.063	7.81918	18.0448	20.2968	1.09611	0.758988	3.23229	3.86039	4.91789	2.15408	1.48549	0.531103	1.91772	1.36213	16.7957	0.536283	2.4201	4.12311	2.49496	32.0112	31.4307	34.9083	1.0905	27.6428	3.16072	0.114342	0.245487	2.01659	1.1248	1.74461	0	12.38	9.73	5.43	3.33	15.45	45.29	60.74	12.67
115SCM	115	2019	2019-07-20T06:48:00	SCM	76.331	-71.2	0.096	8.059	7.326	1.07	0.575	8.39395	15.4976	19.1858	0.614306	0	1.17962	16.8383	2.80018	1.94373	1.36853	0.487582	1.9965	0.797562	11.8386	0.480044	7.37686	2.22733	2.15525	42.3457	26.1843	29.848	0.704866	24.739	2.58583	0.104525	0.188142	1.85611	1.23799	0.870925	4.13	9.5	10.82	3.25	1.61	19.79	49.08	68.87	8.83
116SCM	116	2019	2019-07-20T04:59:00	SCM	76.374	-70.499	0.067	3.238	3.333	0.667	0.553	10.5421	12.5079	19.0025	1.1949	0.861177	1.18919	3.1127	3.34642	3.35728	2.65096	0.67317	3.12012	1.98237	11.3542	0	9.59696	5.55508	4.52418	29.3137	28.0486	39.2519	1.33903	32.3556	5.44136	0.168174	0.489255	3.32413	1.51923	0.715835	21.28	16.57	0	11.23	2.61	36.2	11.72	47.92	12.27
117SCM	117	2019	2019-08-06T08:42:00	SCM	77.334	-77.04	0.039	1.967	4.299	0.898	0.481	5.38195	15.1188	15.2558	0.291203	1.83147	0	12.5188	3.19664	1.55455	1.84502	0.528195	2.67138	0.450175	15.2572	1.13624	4.90431	3.48602	1.72085	34.0155	24.5281	40.6527	1.19512	33.1752	5.17939	0.156122	0.228483	2.37322	1.00906	0.438512	0	18.68	29.8	8.37	2.28	21.56	19.3	40.86	2.45
135SCM	135	2019	2019-07-31T18:25:00	SCM	80.439	-68.93						7.26833	16.5187	13.6327	0.330935	0.633041	3.12532	16.0575	6.11795	1.57214	2.58113	1.2961	3.31685	2.43265	6.47337	0.374375	7.18776	2.64471	2.29285	43.2056	23.7803	31.5553	0.730353	21.9242	4.73774	0.216096	0.408553	3.87723	0.825289	0.837179	10.17	16.44	14.85	2.64	1.35	43.4	11.15	54.55	3.59
136SCM	136	2019	2019-07-31T06:11:00	SCM	80.365	-67.674	0.03	6.906	15.045	1.104	0.139	10.4762	17.3039	20.2868	0.487972	0.157973	3.78403	5.4717	3.70364	1.91366	1.67192	0.676865	2.24422	1.09625	10.9024	0.183271	5.97935	2.4095	4.39344	35.8064	29.2249	31.7137	0.8857	22.8582	4.11797	0.180152	0.221008	2.34879	1.17238	1.32345	16.82	12.49	8.93	2.28	1.15	27.3	30.88	58.18	6.69
190SCM	190	2019	2019-07-08T12:27:00	SCM	66.593	-61.198	0.039	2.029	5.905	0.743	0.116	9.3754	13.8778	19.9295	4.83093	0.808122	1.38751	5.68383	3.29399	1.97877	1.6594	0.874477	1.99711	1.57363	6.62196	0	6.65487	1.66426	10.0702	31.4002	33.5619	30.8424	0.982236	23.4517	10.2488	0.437017	0.251324	2.53388	1.43607	2.10433	1.48	9.97	5.32	8.17	0.9	45.74	25.71	71.45	6.07
191SCM	191	2019	2019-07-08T22:23:00	SCM	66.636	-60.567	0.073	3.442	8.742	0.861	0.116	6.86229	16.6342	5.01747	0.578003	4.97824	0.215798	3.48655	4.15755	2.13073	3.61552	4.52085	9.11908	12.7651	7.56091	0	0	10.0553	3.84294	40.6382	15.0335	42.5993	1.04826	36.8124	6.52915	0.177363	1.32991	8.13637	0.301636	0.356423	0.29	5.43	0.75	0	0.32	11.32	80.59	91.91	10.76
192SCM	192	2019	2019-07-09T10:07:00	SCM	66.705	-59.964	0.04	4.982	6.681	0.673	0.269	4.92387	11.8096	8.90378	0.629866	2.01641	0.270422	17.8008	3.24927	2.91838	2.53542	1.41594	5.6394	6.56236	7.95142	0	9.6487	7.0503	3.22071	41.7735	17.1256	38.2614	0.915924	34.352	2.95953	0.0861529	0.886671	3.95136	0.753947	0.323421	2.21	28.16	0	0	0	29.24	40.39	69.63	1.9
193SCM	193	2019	2019-07-09T12:54:00	SCM	66.77	-59.339	0.037	9.096	12.457	1.01	0.111	4.10921	14.634	11.9528	10.5877	0.679739	0.23637	7.84358	4.65607	2.57909	1.39305	1.2364	11.4367	1.16926	5.60575	0	6.04073	4.26585	5.82254	29.0316	22.1321	44.9691	1.54897	40.3494	2.06439	0.051163	0.760978	2.62944	0.816783	0.878294
194SCM	194	2019	2019-07-10T01:12:00	SCM	66.83	-58.356	0.108	5.466	2.668	0.62	0.974	3.92636	11.0422	7.05999	0.737355	1.30409	0.190756	25.9564	2.14865	2.62881	1.98558	1.50743	4.47899	5.90438	6.43991	0	8.44511	7.7299	3.83727	48.2895	13.7621	35.7162	0.739627	30.9508	2.78786	0.0900738	1.20031	3.493	0.639364	0.340396	8.18	7.4	27.39	19.97	3.16	28.36	5.54	33.9	2.27
195SCM	195	2019	2019-07-10T04:48:00	SCM	66.912	-57.268	0.15	5.605	2.646	0.576	0.79	7.25404	14.4908	7.88381	1.21215	3.15648	0.165594	5.87426	3.99413	4.71867	4.89751	1.81287	7.81604	7.8619	6.71038	0	4.51843	5.78713	5.0738	36.1968	20.5586	39.2066	1.08315	31.0135	7.08386	0.228412	0.862415	6.71038	0.544058	0.302406	7.69	9.75	34.32	12.22	2.16	27.39	6.46	33.85	3.46
196SCM	196	2019	2019-07-10T09:02:00	SCM	66.987	-56.061	0.063	2.13	1.507	0.331	0.887	10.2057	14.1168	9.94744	1.15964	0.594419	0.271252	9.1804	3.71642	3.36275	3.08825	1.62297	4.05905	3.32057	4.12784	0	8.19468	3.99091	3.91175	37.9916	20.4439	38.7969	1.0212	24.4835	13.1655	0.53773	0.966829	4.71123	0.704652	0.310988	0.19	3.65	0.23	3.41	0.41	8.8	83.81	92.61	15.08
197SCM	197	2019	2019-07-10T16:16:00	SCM	67.041	-55.087	0.023	0.401	1.192	0.176	0.614	6.68944	12.0746	7.58551	1.09908	1.95695	0.212285	3.56137	3.64869	3.36928	2.75261	3.181	8.34079	9.04368	6.35983	0	9.90101	9.03222	4.25717	32.2073	17.7446	46.8899	1.45588	40.4925	5.5276	0.136509	1.4202	5.93362	0.62822	0.249972	10.55	0	21.28	11.51	1.02	33.21	21	54.21	7.62
198SCM	198	2019	2019-07-10T20:05:00	SCM	67.084	-54.21	0.043	0.802	1.972	0.3	1.034	7.32106	12.698	8.95893	1.82674	1.50908	0.212073	5.38282	4.10493	3.54107	3.19338	2.63453	6.98247	6.52419	7.60412	0	9.3981	6.36855	5.10658	32.8521	21.1504	42.3458	1.28898	36.5602	5.41149	0.148016	0.837513	5.8279	0.705541	0.320672	0	8.12	2.55	10.27	1.06	10.08	66	76.08	11.36
290SCM	290	2019	2019-08-06T22:13:00	SCM	76.132	-80.34	0.035	1.883	5.146	0.771	0.399	1.36681	8.49283	3.28198	0.253139	0.546591	0.0789483	63.6043	2.17175	1.2263	1.44291	0.395666	0.46126	2.03174	2.53046	0	6.96635	0.574643	0.754377	75.8622	8.0781	15.8496	0.208927	13.6418	1.81363	0.132947	0.22709	1.83857	0.386442	0.423606	4.68	13.69	42.73	5.51	2.45	15.26	14	29.26	4.25
293SCM	293	2019	2019-08-07T07:04:00	SCM	75.729	-80.674	0.021	0.404	3.662	0.641	0.16	16.2653	18.721	24.3484	0.512794	3.6029	0.208168	1.34909	1.91106	1.18781	1.5298	0.65367	2.20654	0	9.4844	1.1962	0.533001	3.78381	2.954	37.4206	35.106	25.9939	0.694641	20.7771	3.95976	0.190583	0.398951	2.18347	1.30059	1.27465	0.61	6.7	10.57	0.33	1.61	12.71	66.06	78.77	10.02
322SCM	322	2019	2019-07-24T01:20:00	SCM	74.486	-80.508	0.049	4.679	9.183	1.02	0.586	5.76235	15.7514	17.4159	1.63797	0.569312	3.14999	6.61447	2.85761	2.07176	1.32938	0.567839	2.15646	1.17029	19.8066	0	5.02659	6.38248	3.25384	30.2567	24.6108	42.9775	1.42043	36.1472	2.8959	0.0801141	0.32224	1.89721	1.10567	1.78307	20.08	16.17	6.26	0	2.38	13.96	36.96	50.92	2.23
323SCM	323	2019	2019-07-24T10:02:00	SCM	74.159	-80.47	0.076	5.751	9.335	1.056	0.541	7.82986	12.4126	21.3722	1.24796	0.373404	2.33559	1.98908	3.62725	2.06924	1.26166	0.465204	1.26968	0.639494	17.1683	1.83289	1.91383	4.09892	2.97663	23.5025	41.2777	33.2387	1.41426	26.7465	3.14523	0.117594	0.238749	1.72687	1.72182	2.01334	3.13	11.93	3.43	0.87	0.69	10.13	66.18	76.31	27.61
325SCM	325	2019	2019-07-25T07:03:00	SCM	73.816	-80.508	0.042	0.862	6.744	0.755	0.242	6.48763	12.248	12.6276	1.47551	1.81181	2.4726	2.19797	2.9917	2.70744	1.90015	1.54723	5.09171	4.01065	15.1422	0	3.86153	8.81198	5.07465	25.7826	25.7301	44.8891	1.74106	38.0485	4.07538	0.10711	0.581949	3.44739	1.03099	0.894946	3.13	9.43	5.81	0	0	21.86	56.23	78.09	3.09
326SCM	326	2019	2019-07-25T16:08:00	SCM	72.932	-80.285	0.024	0.065	2.323	0.601	0.135	4.99	18.05	12.61	0	2.46	0.69	14.83	3.69	3.06	0.15	0.59	7.75	1.2	3.59	0	0.95	5.88	5.3	40.16	30.04	26.88	0.67	20.85	3.89	0.19	1.37	0.74	0.698615	0.350728	9.6	20.8	15.28	2.26	2.17	26.57	11.07	37.64	4.25
352SCM	352	2019	2019-09-03T07:07:00	SCM	61.16	-64.792	0.14	6.59	6.76	0.79		7.28004	14.1645	11.8216	0.436818	0.319977	1.23791	10.3042	6.67827	2.02372	2.96761	0.966803	2.47657	0.325322	8.57904	0	15.1558	5.755	2.8439	33.1264	25.0475	39.9643	1.20642	34.3964	3.84965	0.11192	0.670821	3.93442	0.834591	0.447049	0	23.64	29.78	12.38	0	0	33.48	33.48	1.99
354SCM	354	2019	2019-09-03T10:33:00	SCM	60.968	-64.771	0.09	4.67	2.99	0.66		11.2091	16.0925	22.4465	0.628857	0	3.17065	3.31224	3.2307	2.12825	1.30752	0.528279	1.97006	0.178697	12.0533	0.440395	0.816831	3.87274	6.16651	32.2387	32.9091	30.1573	0.935438	21.3479	4.35513	0.204007	0.321303	1.83579	1.39484	1.75061	5.79	22.82	28.74	0	3.57	22.85	14.58	37.43	3.04
356SCM	356	2019	2019-09-03T13:40:00	SCM	60.809	-64.734	0.07	3.81	3.03	0.66		7.61471	17.1007	13.2683	1.56318	0.602044	1.31002	25.6478	2.64141	2.27698	1.27066	0.358116	0.750733	0.767739	4.7872	0.41594	5.73715	2.20701	3.50488	52.6096	22.3271	22.607	0.429713	19.1629	1.80176	0.0940234	0.461023	1.62877	0.775893	1.49405	2.59	22.83	21.22	22.18	0	24.13	5.86	29.99	1.82
305ASCM	305A	2019	2019-08-12T21:04:00	SCM	74.222	-93.516	0.035	0.582	5.755	0.805	0.172	5.27812	10.4562	10.9417	2.90517	0.97147	2.91659	3.46022	4.71818	2.47298	1.22915	1.03181	3.93807	0	18.2416	0.163633	8.24853	6.04736	4.55835	20.141	27.8454	48.6904	2.41747	41.7787	2.76002	0.0660629	0.331515	2.26097	1.04643	1.37289	29.84	0	16.55	9.29	8.55	17.68	11.01	28.69	2.9
305DSCM	305D	2019	2019-08-14T00:32:00	SCM	74.599	-93.717	0.032	1.954	7.419	0.78	0.651	5.49146	12.4729	19.1851	4.9718	0.382598	2.72157	8.05526	5.15126	1.56589	1.36177	0.622214	1.8203	0	16.6371	0	2.77482	3.69088	3.98178	26.5442	31.9094	38.4866	1.44991	32.1727	2.35771	0.0732829	0.221847	1.98399	1.53815	2.55323	0.82	31.66	2.65	2.65	1.1	2.6	43.1	45.7	1.57
Rob1SCM	Rob1	2019	2019-08-02T03:01:00	SCM	81.761	-62.358	0.028	0.923	4.841	0.701	0.028	8.25	28.84	27.44	0	0	1.09	2.74	6.02	3.18	2.43	0.83	1.42	0.2	4.35	1.37968	1.01	1.99	3.6	41.21	40.78	15.77	0.38	10.08	3.97	0.39	0.46	3.26	0.951456	0.327156	7.56	19.59	9.36	0	1.45	24.94	37.1	62.04	3.61
Wel1SCM	Wel1	2019	2019-08-13T09:50:00	SCM	74.95	-92.388	0.003	0.035	2.367	0.56	0.017	9.96435	16.7173	24.7326	1.14484	0	3.88915	3.25766	1.75941	1.30721	1.26713	0.43493	2.99787	0	17.5032	0	1.30721	3.92922	2.9882	30.489	31.4739	35.9959	1.18062	27.3173	3.26698	0.119594	0.224485	1.70206	1.47946	1.82051	0	23.92	10.53	0	0	30.68	4.94	35.62	1.11
Wel2SCM	Wel2	2019	2019-08-13T12:45:00	SCM	75.014	-93.115	0.005	0.001	2.243	0.56	0.081	4.92127	13.5838	13.4025	0.75899	2.20712	0.125731	26.1097	1.82697	1.2652	0.683716	0.32082	2.07481	0.957859	11.0889	0.658734	6.72079	2.86898	2.73552	46.7809	20.9789	30.8497	0.65945	27.1251	2.17178	0.0800654	0.258726	1.00454	0.986654	1.60498	18.4	13.63	33.36	4.56	1.27	23.57	2.56	26.13	1.78
100Surf.	100	2019	2019-07-23T12:02:00	Surface	76.414	-77.946	0.021	0.151	0.435	0.457	0.169	6.08327	14.3659	21.0238	1.00539	0.680593	0.68207	11.838	3.3059	2.81465	1.78527	1.24603	2.40422	1.76312	9.16291	0	8.2605	5.99395	3.42917	35.1196	29.4032	33.2863	0.9478	29.0422	3.44025	0.118457	0.654153	3.0313	1.46345	0.539473	0	15.98	16.56	12.67	0	12.54	40.2	52.74	4.16
101Surf	101	2019	2019-07-23T01:09:00	Surface	76.384	-77.412	0.01	0	0	0.436	0.023	6.04588	14.628	12.47	0.590514	0.710586	0.491767	20.3481	3.16253	3.04804	1.99495	1.24599	2.3427	2.18458	9.3672	0.225708	6.10067	8.27737	2.89811	44.1114	20.8163	33.1931	0.752484	29.0976	3.1025	0.106624	0.883655	3.24094	0.852475	0.402951	12.02	19.94	22.7	5.26	0	23.54	15.16	38.7	4.74
105Surf.	105	2019	2019-07-22T12:25:00	Surface	76.322	-75.771	0.033	0	0	0.482	0.115	6.80058	16.5162	16.5718	0.909005	0.438004	0.89228	2.50779	6.21522	3.23327	2.30935	1.01116	2.27229	1.57708	14.1675	0.553268	7.44245	8.34738	3.05021	28.2582	29.3359	40.2615	1.42477	34.9933	4.31675	0.12336	0.589191	3.32051	1.00337	0.60359	0	6.13	2.41	8.24	0	8.52	74.69	83.21
108Surf.	108	2019	2019-07-21T23:34:00	Surface	76.259	-74.602	0.021	0.009	0	0.47	0.068	6.73489	16.6962	16.098	0.122281	0.122853	1.02482	8.0897	2.44791	2.96189	1.81908	0.868539	2.35934	1.65937	17.0542	0.714831	4.48555	10.4556	2.90875	34.1607	23.8214	39.9665	1.16995	35.4684	3.17217	0.0894365	0.61308	2.68761	0.964168	0.3814	2.5	37.41	0	0.88	0.78	21.9	33.72	55.62	3
111Surf.	111	2019	2019-07-21T02:46:00	Surface	76.307	-73.211	0.029	0	0	0.434	0.07	6.19712	14.2494	14.8654	0.602683	0.460132	1.01387	13.6066	2.17322	3.05311	1.59986	1.02221	2.30224	1.3495	16.9825	0.408706	3.71692	9.82111	2.73418	36.2137	22.0096	39.6663	1.09534	35.376	2.63967	0.0746174	0.578308	2.62208	1.04323	0.53372	5.57	14.39	13.81	3.65	0.8	13.69	47.71	61.4	15.2
115Surf.	115	2019	2019-07-20T06:48:00	Surface	76.331	-71.2	0.028	0	1.413	0.446	0.031	7.15746	15.6027	14.0151	1.39434	0.767972	0.566816	9.63588	3.6741	2.88031	2.27809	1.49388	3.09729	2.02446	10.9611	0	7.12623	8.52432	4.38627	35.4108	23.065	38.3207	1.08217	33.8661	3.73574	0.110309	0.777689	3.77197	0.898249	0.488821	1.59	24.21	16.76	16.35	1.45	15.05	23.61	38.66	8.2
116Surf.	116	2019	2019-07-20T04:59:00	Surface	76.374	-70.499	0.022	0.322	2.041	0.343	0.084	7.48663	13.9816	6.87756	6.31421	3.2399	0.146924	4.53787	2.53802	2.44521	1.85481	2.31453	5.21512	4.77516	5.8986	0	2.69983	7.692	12.6214	31.8874	20.0574	42.0424	1.31847	33.3742	11.4574	0.3433	1.30404	4.16934	0.491901	1.3817	0	9.78	0	2.06	2.03	15.66	70.16	85.82	6.76
117Surf.	117	2019	2019-08-06T08:42:00	Surface	77.334	-77.04	0.01	0	1.4	0.439	0.081	8.87187	16.3044	23.1805	0.262321	1.71822	0.0791599	3.81038	2.43629	1.91596	1.25232	0.88743	2.0607	0.103559	21.2423	0.665738	1.43062	7.39786	1.52766	29.6254	31.7918	38.1169	1.28663	35.0615	2.30447	0.0657264	0.34826	2.13975	1.42173	0.714912	17.52	28.28	16.37	5.9	0.34	23.43	7.41	30.84	67.19
135Surf.	135	2019	2019-07-31T18:25:00	Surface	80.439	-68.93						10.1782	20.4405	34.904	0.257723	0.164451	2.25568	0.935109	2.3465	0.820258	1.3149	0.429904	2.76649	0.411932	10.1594	0.31254	0.994242	3.16058	1.96459	33.2092	40.9652	24.6403	0.74197	18.239	3.57186	0.195837	0.3111	1.7448	1.70759	0.820614	3.62	36.06	20.92	6.49	2.09	24.24	5.9	30.14	8.32
136Surf.	136	2019	2019-07-31T06:11:00	Surface	80.365	-67.674	0.016	0.943	6.477	0.717	0.108	11.8638	20.7082	22.1297	0.197312	0.224334	3.18599	1.86588	3.29211	2.15017	1.91486	0.844137	2.24841	0.908032	10.8691	1.37162	3.53783	4.70482	3.10042	36.4513	31.1013	30.2634	0.830242	22.6259	4.14272	0.183096	0.432863	2.759	1.06864	0.978921	12.06	13.6	20.94	11.47	1.05	24.29	13.23	37.52	13.45
190Surf.	190	2019	2019-07-08T12:27:00	Surface	66.593	-61.198	0.057	1.074	5.167	0.676	0.078	9.04538	16.0476	22.7372	0.312789	0.297388	1.80292	15.5948	2.77527	2.18235	1.9933	0.787813	2.08597	1.68848	6.19922	0	5.93263	2.08411	3.20303	43.3292	30.0986	24.0091	0.554108	17.6999	4.33337	0.244824	0.336189	2.78111	1.41686	0.738059	0	11.23	9.11	3.54	1.27	45.83	29.02	74.85	5.81
191Surf.	191	2019	2019-07-08T22:23:00	Surface	66.636	-60.567	0.021	0.196	6.183	0.62	0.197	5.99167	14.776	10.9127	0.228271	2.48016	0.612082	8.73576	5.5716	2.6355	3.63824	3.98699	6.43935	7.27769	6.94888	0	6.33821	7.23558	3.30439	37.5808	21.4208	38.7046	1.0299	33.6574	4.30512	0.12791	1.04126	7.62523	0.738543	0.26518	4.99	11.51	11.98	8.05	1.58	27.82	34.07	61.89	7.82
192Surf.	192	2019	2019-07-09T10:07:00	Surface	66.705	-59.964	0.02	0.059	1.517	0.268	0.095	4.99	26.28	15.98	0	1.11	0.16	5.96	6.75	6.11	4.14	2.72	3.42	0	3.25	0	3.79	2.98	6.29	38.14	33.2	23.39	0.61	17.28	5.28	0.31	0.92	6.86	0.608067	0.17375	3.12	12.54	7.66	14.61	2.03	32.25	27.77	60.02	4.48
193Surf.	193	2019	2019-07-09T12:54:00	Surface	66.77	-59.339	0.021	0.22	4.877	0.566	0.222	6.34741	13.3675	9.62624	0.372441	2.90363	0.766305	1.97513	3.78011	2.43265	3.60047	4.56753	8.38283	8.50127	10.1474	0	4.76156	12.0769	2.73623	30.8756	17.8408	49.1693	1.5925	43.7054	4.69759	0.107483	1.19015	8.168	0.720124	0.261455	0.18	11.8	8.89	7.57	1.98	34.62	34.25	68.87	9.21
194Surf.	194	2019	2019-07-10T01:12:00	Surface	66.83	-58.356	0.025	0.011	0.893	0.195	0.039	6.3413	16.6604	7.52871	0.454359	2.89744	0	2.8226	10.3472	4.0169	3.23938	4.17127	7.93985	6.79785	6.86893	0	0.462187	11.1952	3.82839	33.7582	26.3384	38.2275	1.13239	34.3515	3.83152	0.111539	1.62983	7.41065	0.451894	0.23212	4.2	15.35	0.27	7.89	1.63	28.41	39.51	67.92	4.45
195Surf.	195	2019	2019-07-10T04:48:00	Surface	66.912	-57.268	0.043	0.029	0	0.054	0.005	8.16645	18.0737	6.48293	0.346449	2.57614	0	3.60425	4.36408	4.37104	4.11508	3.45324	6.56646	7.07569	8.70406	0	0.618467	11.4612	4.4278	38.7134	17.9623	40.4221	1.04414	34.0087	4.80798	0.141375	1.31676	7.56833	0.358694	0.260678	4.13	4.65	4.13	0	1.13	19.73	65	84.73	4.48
196Surf.	196	2019	2019-07-10T09:02:00	Surface	66.987	-56.061	0.02	0.095	0.941	0.157	0.042	10.4829	18.0168	8.69485	1.95388	1.03487	0.239851	3.74868	4.69108	4.54582	4.93518	2.31277	6.18475	4.78886	6.30697	0	1.86141	6.98507	6.51069	38.4859	21.5458	35.0012	0.909454	26.6397	7.58665	0.284787	1.10752	7.24795	0.482597	0.264223	0	10.28	0	9.36	1.19	24.12	54.3	78.42	5.33
197Surf.	197	2019	2019-07-10T16:16:00	Surface	67.041	-55.087	0.017	0.094	0.99	0.132	0.105	7.61708	15.6916	8.08227	1.30288	1.10802	0.448787	6.91436	3.73224	3.30847	3.22028	2.60124	6.22108	4.36316	8.93103	0	6.01268	9.62431	5.52862	35.725	19.5805	40.6255	1.13717	36.1163	4.10144	0.113562	1.07763	5.82152	0.515072	0.268973	0.03	14.83	2.95	13.51	0	33.65	32.1	65.75	5.36
198Surf.	198	2019	2019-07-10T20:05:00	Surface	67.084	-54.21	0.051	1.401	4.422	0.305	0.77	6.48879	14.2044	5.44817	0.56409	2.18968	0.445362	10.3382	5.48801	2.94893	4.05868	4.25954	7.39632	8.28651	6.64249	0.0140955	3.64693	7.92599	4.25954	40.1653	17.7906	39.0133	0.971318	33.1967	5.32294	0.160345	1.19323	8.31822	0.383554	0.225406	0.71	6.08	5.16	8.74	1.36	12.73	64.77	77.5	5
290Surf.	290	2019	2019-08-06T22:13:00	Surface	76.132	-80.34	0.01	0.101	1.542	0.538	0.031	6.70625	16.7143	16.8194	1.31543	1.0078	0	9.89355	3.57567	2.52611	2.23553	1.70727	3.48171	0.264826	10.3379	0	4.71014	9.4248	2.23101	34.3243	28.7052	35.732	1.04101	32.4183	2.84661	0.0878088	0.911671	3.9428	1.00629	0.359009	0.04	35.03	37.53	2.38	3.26	20.7	0	20.7	2.38
293Surf.	293	2019	2019-08-07T07:04:00	Surface	75.729	-80.674	0	0.047	1.984	0.533	0.045	16.6354	19.1901	24.8007	0.488297	3.88159	0	2.33964	1.73886	0.977175	1.28657	0.503205	2.03915	0	7.11767	1.15956	2.51564	2.68331	3.49185	39.3275	33.9796	24.4021	0.620484	19.2289	4.04694	0.210462	0.376993	1.78978	1.29237	1.48501	4.44	7.38	9.8	0.84	0	30.63	46.92	77.55	6.82
322Surf.	322	2019	2019-07-24T01:20:00	Surface	74.486	-80.508	0	0	1.429	0.555	0.036	9.53525	15.0934	19.9421	0.998127	0.369852	2.05434	2.42745	2.29083	1.89194	1.53453	0.966713	2.48139	1.22217	17.21	0.550037	3.56546	9.17844	3.94005	29.445	27.9259	40.1414	1.36327	35.0731	3.16656	0.0902846	0.533321	2.50124	1.32124	0.927437	14.18	29.58	15.37	8.06	2.87	19.51	4.85	24.36	4.77
323Surf.	323	2019	2019-07-24T10:02:00	Surface	74.159	-80.47	0.002	0	1.077	0.48	0.151	8.39899	15.0424	20.5608	0.639746	0.398609	1.52636	6.53545	2.70431	2.19842	1.82732	1.02529	2.56082	1.40327	14.9386	0.583817	1.73357	9.90196	2.83794	32.2321	29.5044	36.3867	1.1289	31.1986	3.65854	0.117266	0.662846	2.85261	1.36686	0.649369	5.07	22.15	11.01	1.99	1.17	24.64	32.68	57.32	7.81
325Surf.	325	2019	2019-07-25T07:03:00	Surface	73.816	-80.508	0.016	0	6.696	0.671	0.069	4.9235	13.9498	10.7178	0.77195	3.39862	1.16628	2.75054	3.74238	3.43573	2.9194	3.56145	6.60982	5.19211	12.8917	0.0496386	3.41207	10.9112	4.2448	27.6487	20.9456	48.4765	1.7533	42.0959	5.10953	0.121378	0.846378	6.48085	0.768307	0.456968	4.78	8.78	1.11	0.98	0.73	6.91	74.56	81.47	10.67
326Surf.	326	2019	2019-07-25T16:08:00	Surface	72.932	-80.285	0.025	0	3.309	0.509	0.035	7.71	24.22	18.22	0	1.65	1.37	2.92	5.57	3.85	3.84	2.72	5.17	0	7.61	0	0	5.88	2.32	34.84	32.31	30.53	0.88	23.03	4.98	0.22	0.77	6.56	0.752271	0.213839	13.88	30.23	0	0	2.38	33.86	15.75	49.61	3.22
352Surf.	352	2019	2019-09-03T07:07:00	Surface	61.16	-64.792	0.09	2.24	4.44	0.61		7.28	14.16	11.82	0.44	0.32	1.24	10.3	6.68	2.02	2.97	0.97	2.48	0.33	8.58	0	15.16	5.76	2.84	33.13	25.05	39.96	1.21	34.4	3.85	0.11	0.67	3.94	0.834746	0.387137	1.79	19.33	31.84	10.05	2.67	8.55	23.93	32.48	2.91
354Surf.	354	2019	2019-09-03T10:33:00	Surface	60.968	-64.771	0.1	3.95	2.28	0.61		6.23608	12.5432	11.9792	0.149628	0.01864	2.82633	21.2579	1.70166	1.31598	0.792368	0.272313	1.10603	0.855235	6.03037	0.485317	4.9079	2.27526	3.73308	42.7225	18.1457	36.6463	0.857777	20.3977	2.70347	0.132538	0.377301	1.06468	0.95504	0.495694	3.49	5.9	31.33	6.75	3.3	27.38	20.28	47.66	4.97
356Surf.	356	2019	2019-09-03T13:40:00	Surface	60.809	-64.734	0.08	3.66	2.87	0.65		5.94541	16.0676	8.76728	0.748299	0.0649557	0.969759	38.1068	2.25667	1.875	0.921151	0.382541	0.832436	1.46957	3.67196	0.322599	6.04328	1.68449	4.23476	62.8562	15.8943	18.5335	0.294856	15.3511	2.21678	0.144405	0.458744	1.30369	0.545649	0.801665	6.66	14.85	27.41	11.01	0	27.47	11.09	38.56	2.71
305ASurf.	305A	2019	2019-08-12T21:04:00	Surface	74.222	-93.516	0.008	0	2.937	0.622	0.032	5.89411	17.7831	31.4134	1.9655	0.403292	1.59883	2.89231	3.30834	1.2676	1.07213	0.59598	1.86079	0	13.1438	0.405282	3.54602	2.37516	2.94128	27.0898	41.756	29.4053	1.08547	23.8905	3.88402	0.162576	0.180706	1.66811	1.76648	1.25146	13.19	33.18	15.04	5.89	1.68	8.4	11.97	20.37	4.79
305DSurf.	305D	2019	2019-08-14T00:32:00	Surface	74.599	-93.717	0.011	0.005	2.328	0.555	0.034	7.75854	17.3813	23.4278	0.866234	0.171258	1.86837	11.9231	2.39706	1.71976	1.32062	0.64498	2.17277	0.278708	9.88048	0.25882	4.16461	5.00294	2.60616	38.2571	31.841	28.2286	0.737865	23.3347	2.62273	0.112396	0.506346	1.9656	1.34787	0.972598	0.13	23.52	35.14	7.78	7	9.08	14.19	23.27	3.96
Rob1Surf.	Rob1	2019	2019-08-02T03:01:00	Surface	81.761	-62.358	0.023	0	2.451	0.596	0.082	6.31928	18.8744	20.9042	0.00656451	0.557514	2.24881	3.89791	5.28349	2.24366	4.07328	1.42262	3.03609	2.50671	10.4212	0	4.82304	6.71409	1.55813	32.0493	30.3384	36.6642	1.14399	27.3257	6.13688	0.224583	0.644274	5.4959	1.10754	0.439118	2.68	27.65	34.04	9.5	1.48	17.19	4.68	21.87	5.79
Wel1Surf.	Wel1	2019	2019-08-13T09:50:00	Surface	74.95	-92.388	0.001	0	2.509	0.528	0.028	6.09238	14.3935	18.6415	1.6459	0.142473	1.76911	19.333	2.15564	1.63136	1.13306	0.607511	1.99517	0.804684	9.96624	0.210803	4.96949	4.44921	3.36394	41.32	26.8117	29.6129	0.716671	24.7073	2.24868	0.0910127	0.446428	1.74057	1.29514	1.35205	4.96	10.94	24.19	7.51	5.53	10.18	26.96	37.14	4.59
Wel2Surf.	Wel2Surf.	2019	2019-08-13T12:45:00	Surface	75.014	-93.115	0.017	0	2.089	0.508	0.067	6.83	30.7	13.87	0	0	1.46	0.25	11.04	0	1.34	0.32	1.34	0.36	6.3	0	4.68	2.42	4.23	47.5	32.42	18.44	0.39	14.96	1.61	0.11	0.38	1.66	0.451792	0.573685	8.96	8.29	26.86	4.49	1.38	23.07	19.92	42.99	3.63
101_SCM'21	101	2021	2021-09-02T21:38:51Z	SCM	76.3848	-77.4144	0	0	0.441	0.308		7.62962	23.222	5.40271	0	1.55043	0.0621118	15.5712	11.6942	1.55955	1.5187	1.30435	3.01344	3.20146	3.90494	4.31036	0.0600864	7.72516	3.378	47.9733	30.3774	19.7819	0.412353	17.8862	1.61153	0.0900993	1.9783	2.82305	0.232654	0.314344	1.03285	11.4004	13.6705	0.853375	0	4.42939	68.6135	73.0429	8.21366
101_Surf'21	101	2021	2021-09-02T21:38:51Z	Surface	76.3848	-77.4144	0	0	1.165	0.339		13.2417	18.5236	19.245	0.811522	0.24284	1.10066	5.41179	8.30491	1.40664	1.29912	0.504034	1.57784	1.51196	7.35725	3.41757	0	6.27536	3.17144	38.2362	39.3298	20.784	0.543569	16.3508	2.98434	0.18252	0.852949	1.80315	1.03894	0.674031	7.51331	30.3997	33.0522	0	0	23.3106	5.72419	29.0348	5.66452
105_SCM'21	105	2021	2021-09-01T20:56:45Z	SCM	76.3167	-75.7776	0	0	0.577	0.331		11.0764	18.643	6.41491	0.599689	0.42364	0.584258	17.91	7.33865	0.971425	2.04666	1.8643	2.06209	4.74771	3.37439	2.83993	2.99283	6.69477	1.97652	51.4806	25.659	21.567	0.418935	14.5167	6.12033	0.421607	1.984	3.91095	0.344093	0.329802	0.14458	2.43698	3.76082	0.517927	0.322016	3.52198	89.2957	92.8177	11.61
105_Surf'21	105	2021	2021-09-01T20:56:45Z	Surface	76.3167	-75.7776	0	0	1.483	0.377		11.9001	17.7652	8.89498	0.414628	0.702572	0.593028	7.03765	16.3607	1.25163	1.41692	0.736404	2.142	2.91074	5.46111	4.0895	0	8.81271	2.56959	37.8601	39.0334	21.6966	0.573073	18.279	2.47391	0.135342	1.61372	2.15332	0.500696	0.402345	3.99313	4.36083	14.3331	0.695553	0	6.68504	69.9324	76.6174	15.6596
108_SCM'21	108	2021	2021-09-01T09:59:14Z	SCM	76.2641	-74.5981	0.048	1.139	0.826	0.482		9.59466	21.4527	6.42082	0.607268	0.21153	0.587878	21.651	3.94592	0.960699	2.07123	1.94696	1.95225	4.29142	3.232	6.8668	3.28312	5.05381	2.41849	56.9686	25.1086	16.4394	0.28857	12.3965	3.00108	0.24209	1.56368	4.01819	0.299302	0.311633	1.42751	0	21.173	0.802287	0.426521	11.9019	63.9024	75.8043	6.75168
108_Surf'21	108	2021	2021-09-01T09:59:14Z	Surface	76.2641	-74.5981	0	0.031	0.24	0.315		11.5591	18.9011	8.16255	0.715904	0.271421	0.597624	18.7393	4.31535	1.24007	2.33323	2.12157	2.20997	4.98145	3.27199	3.46498	2.54364	5.85921	2.79763	52.8076	26.3254	18.8974	0.357854	14.0815	3.89825	0.276835	1.79072	4.45479	0.431856	0.275974	1.70835	23.4507	13.4759	1.03115	0.651897	7.38973	52.2922	59.682	11.6955
111_SCM'21	111	2021	2021-09-01T02:51:48Z	SCM	76.3069	-73.2228	0.066	3.597	5.392	0.677		8.66646	21.4744	12.0287	0.622472	0.887987	1.23095	13.3134	6.19923	1.31296	1.27018	0.633768	1.91474	1.68978	7.01487	5.50389	3.09996	4.93632	2.98786	47.4607	30.7789	20.0414	0.429153	15.642	2.64674	0.188932	0.724593	1.90395	0.550179	0.782057	0.210198	2.67007	12.4104	2.02321	1.39977	10.5527	70.6038	81.1565	7.2516
111_Surf'21	111	2021	2021-09-01T02:51:48Z	Surface	76.3069	-73.2228	0.042	0.138	0.156	0.28		10.8599	17.7827	9.47687	0.441337	1.27937	0.624208	7.49878	12.4129	1.6264	1.58644	0.930912	2.76214	3.06416	5.82414	5.00878	0	8.65972	3.23515	37.2819	37.0453	23.9611	0.642701	19.7745	3.06236	0.154864	1.48687	2.51735	0.532926	0.440805	10.4899	29.0622	11.0163	0	0.727883	18.8039	29.8998	48.7037	9.23185
115_SCM'21	115	2021	2021-08-31T13:00:23Z	SCM	76.3338	-71.2008	0.188	6.063	5.868	0.73		4.45874	22.509	6.05689	0.339871	0.910596	0.984481	24.9455	5.741	1.10493	0.95437	0.469796	1.6224	1.68764	5.72427	7.30847	2.79592	3.72798	2.75186	55.6811	25.497	17.0094	0.305479	13.4869	2.26478	0.167924	0.651259	1.42417	0.269088	0.78558	0	6.45899	17.9747	0	0	32.4528	43.1135	75.5663	1.89132
115_Surf'21	115	2021	2021-08-31T13:00:23Z	Surface	76.3338	-71.2008	0	0.036	0.922	0.203		7.8158	20.7989	10.7466	0.55799	0.3254	1.10389	16.3853	5.08125	1.05354	0.847953	0.313026	1.05129	0.820954	5.18559	11.9054	4.04571	3.38619	2.86701	50.2242	33.3891	14.4768	0.288244	10.5928	2.17824	0.205634	0.652999	1.16098	0.516693	0.875872	22.9121	0	47.3523	0	0	16.7585	12.9772	29.7357	7.15306
195_SCM'21	195	2021	2021-08-19T10:35:01Z	SCM	66.8917	-56.9159	0.02	0	0	0.453		6.99338	16.5665	11.3549	0.841224	0.821619	2.43579	13.8812	2.76778	2.03599	0.840422	0.584743	2.96398	2.13818	12.353	0.810109	3.82285	6.02607	4.08683	42.1337	23.2557	31.7578	0.755006	23.7896	4.49359	0.195364	0.487059	1.42516	0.692564	1.11173	7.10748	10.1266	19.5036	2.51105	1.60756	20.9182	37.8147	58.7329	3.6254
195_Surf'21	195	2021	2021-08-19T10:35:01Z	Surface	66.8917	-56.9159	0.029	0	0	0.522		11.3155	16.8355	12.958	0.721278	1.43166	1.29689	11.6018	5.46396	1.71493	1.38102	1.21397	4.08778	2.56977	10.7625	1.2985	0.428126	5.4682	3.72906	41.7326	28.2588	28.0877	0.673039	23.6888	2.88229	0.121673	0.50808	2.59499	0.769681	0.560568	2.80417	5.63504	22.643	0	1.02434	39.1638	28.3605	67.5243	5.83221
198_SCM'21	198	2021	2021-08-20T01:38:55Z	SCM	67.0843	-54.2009	0.039	0.853	1.863	0.25		5.96271	15.0039	3.61072	0.247555	2.29928	0.480637	10.8123	3.17933	1.76659	2.56974	4.2862	9.12001	8.53763	8.14642	0.554083	2.05907	9.77606	4.14234	34.756	22.7505	40.3081	1.15974	35.9491	3.62195	0.100752	1.20004	6.85594	0.240652	0.206293	6.82934	2.79892	15.6792	0	0	15.6394	58.7163	74.3557	10.6536
198_Surf'21	198	2021	2021-08-20T01:38:55Z	Surface	67.0843	-54.2009	0.053	0.848	2.174	0.252		5.20793	15.8564	3.66398	0.275302	2.60604	0.409842	11.702	3.03485	1.84266	2.57374	4.8698	8.70922	8.94837	6.40426	1.13944	2.21813	8.71989	4.22051	35.8124	23.6719	38.2365	1.06769	34.5903	3.08345	0.0891419	1.36158	7.44354	0.231073	0.212415	2.70206	0	15.4504	1.62454	0	16.1662	64.0568	80.223	10.1008
305B_SCM'21	305B	2021	2021-09-07T09:30:05Z	SCM	74.3514	-93.5645	0.032	1.316	7	0.829		3.09807	17.155	5.19653	0.292336	0.289816	0.480419	32.1238	2.86075	1.07598	0.636945	0.359547	1.31638	1.2676	2.80871	15.4853	4.82719	1.5427	1.50897	58.7788	28.6566	11.8552	0.20167	8.11779	3.01029	0.376263	0.551464	0.996492	0.304197	0.551148	0	0	15.7775	4.83242	0	13.9157	64.9616	78.8772	5.55273
305B_Surf'21	305B	2021	2021-09-07T09:30:05Z	Surface	74.3514	-93.5645	0	0.041	2.814	0.575		3.67154	18.4713	6.27821	0.274834	0.584129	0.402466	17.3843	3.7043	1.01638	1.31631	0.777704	1.58646	1.24186	3.72387	24.9618	3.79577	3.25291	1.67964	44.686	40.7065	13.6966	0.306507	11.1725	1.81833	0.162751	0.873529	2.09401	0.33989	0.317757	9.67048	0	15.412	1.67387	1.18725	8.8749	63.1815	72.0564	15.6079
305C_SCM'21	305C	2021	2021-09-07T04:24:24Z	SCM	74.4841	-93.6348	0	0.042	0.935	0.49		5.98344	18.734	13.0431	0.49318	0.392738	0.68932	14.737	3.23354	1.94475	0.900369	0.35795	1.31305	0.4911	6.14331	18.341	0	4.37315	2.85649	40.832	40.966	16.2877	0.401723	12.9038	2.27683	0.17911	0.713798	1.25832	0.699135	0.688384	12.2024	0.569413	7.21738	1.09542	0	5.45234	73.463	78.9154	14.5682
305C_Surf'21	305C	2021	2021-09-07T04:24:24Z	Surface	74.4841	-93.6348	0	0.041	1.038	0.483		9.41753	18.0137	16.6911	0.812485	0.760621	1.28221	5.44902	3.01614	2.14967	1.54464	0.81723	2.17846	0.935683	9.50343	7.64662	1.2773	8.3256	3.06457	35.303	35.4987	27.5777	0.781171	22.8288	3.25698	0.14267	0.876063	2.36187	0.926577	0.6903	4.8005	0	32.8734	0.600905	0	7.56695	54.1582	61.7252	17.4528
310E_SCM'21	310E	2021	2021-09-12T06:29:18Z	SCM	71.2922	-97.7012	0.14	3.079	11.945	1.008	0.31	3.39115	23.4184	4.43416	0.561364	0.840212	1.44398	43.5785	2.0961	0.700517	0.76389	0.242019	1.27021	0.711533	3.10865	0.0769789	4.66157	0.903072	2.58017	76.0442	10.4643	11.7074	0.155986	7.75756	1.92797	0.249945	0.303055	1.00591	0.188614	1.43401	5.822	6.3421	2.58786	1.24855	0	13.7067	70.2928	83.9995	22.5763
310E_Surf'21	310E	2021	2021-09-12T06:29:18Z	Surface	71.2922	-97.7012	0.024	0.38	6.228	0.611	0.08	3.25689	17.0998	5.91353	0.385191	1.06789	0.696223	42.8334	1.94209	1.10628	0.906922	0.713236	2.31682	1.77633	3.84929	0.120399	5.90044	1.4413	1.85136	70.4306	12.9634	15.6964	0.222864	12.2563	2.42456	0.197822	0.374433	1.62016	0.345825	0.614449	0.99315	0.128708	2.3492	0	0	3.35769	93.1181	96.4758	21.3292
312_SCM'21	312	2021	2021-09-13T00:56:57Z	SCM	69.1706	-100.701	0.014	2.374	8.431	0.896	0.27	2.05724	22.6202	2.35912	0.170246	0.771275	0.248985	51.2875	2.45549	0.781611	1.0005	0.759722	1.62098	1.32731	1.33795	0	4.09441	1.44466	1.41638	81.3009	8.2399	9.79674	0.1205	7.22815	2.18644	0.30249	1.07975	1.76022	0.104293	0.376384	3.64388	2.04429	6.83652	1.15482	0	12.0108	74.3096	86.3205	9.26265
312_Surf'21	312	2021	2021-09-13T00:56:57Z	Surface	69.1706	-100.701	0.006	0.779	6.217	0.727	0.11	2.13099	15.8172	2.6861	0.158345	1.0173	0.230845	56.8586	1.98483	0.909208	0.976105	0.638983	1.33415	0.845112	1.98269	0.189652	4.55428	0.70621	1.72021	80.9735	8.43596	9.64011	0.119053	7.15898	2.20909	0.308576	0.356187	1.61509	0.169821	0.474735	1.02269	3.62137	2.11733	0	0	5.57464	87.664	93.2386	21.6063
316_SCM'21	316	2021	2021-09-15T21:53:31Z	SCM	68.3873	-112.124	0.028	0.009	6.614	0.652	0.14	2.45922	14.4424	4.79402	0.39131	2.04116	0.620871	49.8127	2.13385	0.698013	0.561148	0.432992	1.36865	0.923841	5.45097	0.250712	2.35595	0.875316	2.09777	69.9568	13.238	15.561	0.222437	13.3885	1.17829	0.0880071	0.16058	0.99414	0.331941	1.39302	1.82318	0	4.89837	0.478996	0.184917	16.3516	75.4266	91.7782	8.68964
316_Surf'21	316	2021	2021-09-15T21:53:31Z	Surface	68.3873	-112.124	0.032	0	6.795	0.564	0.44	2.47479	14.3707	4.90632	0.436297	3.44565	0.587351	38.5474	2.89496	1.1615	1.47314	1.38295	2.7615	2.14262	5.07864	0.248579	5.40128	1.5472	3.26893	61.7767	14.6405	21.2033	0.343225	17.6205	2.73217	0.155056	0.304649	2.8561	0.341412	0.810949	5.36693	35.6808	0	0.697569	0	27.2814	28.462	55.7435	9.59799
322_SCM'21	322	2021	2021-09-05T04:46:14Z	SCM	74.5006	-80.5335	0.027	1.702	4.073	0.659		7.2077	19.6547	10.0473	0.345615	0.525398	1.17349	19.5742	3.59779	1.81096	0.809058	0.314342	1.55319	1.20427	4.49554	10.5231	4.22541	2.59135	3.29272	51.9717	31.4974	14.2857	0.275063	10.5258	2.11845	0.201356	0.578956	1.1234	0.511576	0.824496	0.40385	7.26754	10.3223	3.04375	0.197497	11.203	67.5621	78.7651	1.64129
322_Surf'21	322	2021	2021-09-05T04:46:14Z	Surface	74.5006	-80.5335	0.017	0.322	0.681	0.458		9.82382	17.6489	12.3915	0.844122	1.20398	1.83011	8.28376	5.41196	2.01393	2.07038	1.08254	2.73773	1.89064	6.69504	8.55485	0.248074	4.82668	4.59606	37.1042	35.8954	24.2508	0.653585	16.7183	5.14532	0.307766	0.720934	3.15292	0.702108	0.728093	0.876077	0	5.03095	0	0.062833	0.0573987	93.9421	93.9995	68.1627
325_SCM'21	325	2021	2021-09-05T14:48:57Z	SCM	73.8176	-80.4817	0	0.42	2.503	0.616		5.29608	20.7511	8.04205	0.110671	0.73334	0.714003	17.4418	4.15868	1.78449	1.0812	0.498601	1.66621	1.32206	4.85791	13.7124	2.98695	4.00105	2.51704	47.533	32.3328	18.5995	0.391076	14.1391	3.42224	0.259999	0.823224	1.5798	0.389111	0.522499	5.47659	6.36119	3.97037	1.9671	0	5.7238	76.501	82.2248	1.97973
325_Surf'21	325	2021	2021-09-05T14:48:57Z	Surface	73.8176	-80.4817	0	0.384	2.457	0.61		9.52022	16.9737	11.5482	0.771395	1.70177	1.73163	7.87741	5.04822	1.83052	1.59243	1.04159	3.17403	2.57281	9.06455	7.75687	0	7.0478	3.92266	35.632	33.9832	28.2173	0.79191	22.8153	3.26695	0.143191	0.777512	2.63401	0.680357	0.770306	1.02034	0	3.75874	0.0899531	0.131261	0.138966	94.7885	94.9275	57.5235
352_SCM'21	352	2021	2021-08-16T04:13:50Z	SCM	61.1723	-64.7741	0.09	4.102	4.85	0.688		7.08959	24.8486	11.1827	0.583	0.507399	0.893072	30.2111	3.06856	1.36294	1.39831	0.370715	1.56487	0.864015	3.90556	2.17126	0.402987	2.34	2.90636	63.6333	22.259	12.6328	0.198707	9.08086	2.38538	0.264468	0.601879	1.76903	0.449463	0.676564	3.76958	0.132657	7.01367	0	0	6.53766	82.5464	89.0841	54.26
352_Surf'21	352	2021	2021-08-16T04:13:50Z	Surface	61.1723	-64.7741	0.093	3.948	4.742	0.681		4.4106	23.5802	6.33439	0.357505	0.487966	0.753943	43.639	2.24704	0.716133	0.942054	0.379218	1.03583	0.893763	3.15728	0.949916	1.89534	2.14877	2.20568	74.4786	13.4347	10.9331	0.146795	8.25743	1.63348	0.197819	0.680579	1.32127	0.268632	0.762283	6.47394	0	12.8863	0	0	10.9968	69.643	80.6398	12.7857
356_SCM'21	356	2021	2021-08-15T21:57:38Z	SCM	60.8077	-64.7062	0.02	1.885	2.24	0.528		10.0868	23.0312	19.8971	0.56634	0.710308	0.84007	17.9474	3.81976	1.92233	2.07352	0.219119	1.60035	0.245999	3.53087	0.683715	1.52575	1.90855	3.99668	53.5896	30.8921	12.9959	0.24769	8.38248	3.58708	0.429495	0.548252	2.29264	0.863058	0.614808	10.5991	1.22504	8.48738	0.579881	0	10.0371	69.0715	79.1086	10.2147
356_Surf'21	356	2021	2021-08-15T21:57:38Z	Surface	60.8077	-64.7062	0.003	0.427	0.957	0.397		9.8293	20.9458	18.8634	0.533403	0.361623	0.815242	21.8804	3.73746	1.11397	2.7455	0.54042	1.54888	0.556922	3.70991	0.951289	1.28861	2.23471	3.24668	55.1159	29.2306	13.8678	0.251612	8.84721	4.20316	0.475083	0.602361	3.28592	0.900581	0.378454	0.748434	0	4.25135	0.166432	0	2.30993	92.2803	94.5903	66.1376
403_SCM'21	403	2021	2021-09-17T00:53:22Z	SCM	70.0967	-120.101	0.048	0.516	4.921	0.81	0.13	5.47339	14.702	8.20455	1.14705	1.56078	1.82025	31.1878	2.5239	0.790672	1.05489	0.557702	2.69793	1.6474	7.37433	0.20726	3.17574	2.38428	3.83312	55.6267	17.833	23.9148	0.429915	16.9727	2.71059	0.159703	0.323321	1.61259	0.558058	1.53841	2.97255	0	4.18214	0	0.233134	12.2755	80.0054	92.2809	9.5016
403_Surf'21	403	2021	2021-09-17T00:53:22Z	Surface	70.0967	-120.101	0.007	0	3.311	0.674	0.06	4.8078	20.5177	3.94452	0.172177	1.07013	0.165003	39.8314	5.43791	0.948168	2.61613	1.55557	2.42004	1.78275	1.59383	0.424463	5.31117	1.62253	1.4635	71.4187	14.6087	13.3174	0.186469	10.1309	2.88037	0.284315	1.018	4.1717	0.192249	0.234899	7.11882	27.2788	0	0.917649	0	21.5044	43.1804	64.6848	6.3852
409_SCM'21	409	2021	2021-09-18T19:06:34Z	SCM	71.8689	-125.868	0.003	0	3.868	0.605	0.19	3.59568	24.9586	3.60031	0.147219	1.32188	0.503318	37.3419	3.35597	0.786194	1.37892	0.489444	1.93311	0.807005	1.92155	0.368432	6.49458	0.965785	3.71669	73.9092	12.0534	11.9841	0.162146	8.37296	2.22447	0.265672	0.502607	1.86837	0.144251	0.731209	1.8127	2.68539	0.506733	0	0	3.30371	91.6915	94.9952	30.6455
409_Surf'21	409	2021	2021-09-18T19:06:34Z	Surface	71.8689	-125.868	0.012	0.018	3.653	0.528	0.01	4.12632	20.3081	3.84433	0.126955	1.37837	0.162643	45.5873	3.89113	1.01739	1.77561	1.15488	2.34428	1.21689	1.60185	0.363898	3.5483	1.68493	1.59834	74.6845	12.3152	12.2099	0.163486	9.37008	2.29396	0.244818	1.05186	2.93049	0.189301	0.334936	1.23665	5.71214	1.47108	0	0	6.26354	85.3166	91.5801	23.7149
414_SCM'21	414	2021	2021-09-19T06:28:18Z	SCM	71.4236	-127.373	0.048	0.129	4.011	0.727		2.2205	34.8251	1.95272	0.0222622	0.847237	0	39.0314	3.24965	0.606169	1.8713	0.54447	2.28347	1.38662	0.884128	0	5.50831	1.09594	1.05587	82.5719	8.40622	8.50608	0.103014	6.50566	1.89356	0.291064	1.23957	2.41577	0.056072	0.207769	9.32338	26.4223	22.8348	1.3865	4.06855	17.0928	18.8716	35.9645	4.2224
414_Surf'21	414	2021	2021-09-19T06:28:18Z	Surface	71.4236	-127.373	0	0.033	2.944	0.589		2.66984	34.0436	2.92326	0.127181	0.484045	0.0540992	44.1535	4.28523	0.744101	1.13513	0.59604	0.980429	0.402422	0.708984	0	2.0197	0.684307	0.986124	83.8642	9.41801	6.15212	0.0733582	4.02232	1.90486	0.473572	0.965194	1.73117	0.085868	0.237958	8.76696	21.6794	17.0683	0	0	25.7331	24.4175	50.1506	3.28454
420_SCM'21	420	2021	2021-09-19T18:28:03Z	SCM	71.0517	-128.514	0.092	1.21	6.339	0.871	0.41	2.71567	23.4255	3.07796	0.0672703	0.896173	0.298232	46.683	2.4996	0.812602	1.79557	0.617163	1.86425	1.61916	1.41589	0.132697	4.10835	1.14159	2.04849	77.9799	9.99547	10.9489	0.140377	8.26774	2.07907	0.256349	0.792868	2.41273	0.135077	0.350673	3.74242	1.96081	16.1923	0.178824	0	4.5501	73.3755	77.9256	14.6793
420_Surf'21	420	2021	2021-09-19T18:28:03Z	Surface	71.0517	-128.514	0.096	1.511	6.938	0.886	0.17	4.75764	23.1398	3.7438	0.166217	1.15221	0.342007	40.027	3.51492	0.845879	2.14168	1.05735	2.01027	1.77443	1.34975	0.278479	4.89601	1.45853	2.09816	73.7838	12.5768	12.3366	0.167199	9.27421	2.61683	0.282162	1.08059	3.19903	0.16179	0.330831	1.67751	11.1631	13.9677	0.824747	0	5.35568	67.0113	72.367	8.89562
432_Surf'21	432	2021	2021-09-23T04:34:09Z	Surface	70.3942	-133.607	0.023	0	9.413	0.197	0.03	2.08678	28.7262	1.80289	0.0802293	0.817375	0	45.206	2.41651	1.02087	1.12432	1.46111	2.31227	1.28591	1.59782	0	2.45134	2.03519	1.2296	79.8411	7.67484	11.8911	0.148934	9.46332	2.28399	0.241352	1.27373	2.58543	0.062761	0.219522	0.953477	0	27.1446	0.62455	0	5.72802	64.8469	70.5749	15.3458
432_SCM'21	432	2021	2021-09-23T04:34:09Z	SCM	70.3942	-133.607	0.02	0	2.412	0.55	0.44	2.60655	33.9544	2.27058	0.150852	0.75197	0.0492442	40.9104	3.61715	0.843426	1.238	0.924816	1.99671	1.59717	1.2403	0	1.84386	1.49683	1.59073	80.1858	9.9603	8.98802	0.112576	7.38615	1.31823	0.177022	1.20534	2.16281	0.067684	0.266473	7.51418	6.76166	21.7257	0.89837	0	21.1069	41.9932	63.1001	5.51196
434_Surf'21	434	2021	2021-09-23T00:09:25Z	Surface	70.1765	-133.555	0.017	0	17.026	0.083	0.04	3.67059	19.1195	2.61193	0.0322414	2.09911	0.0978622	34.6971	3.61597	1.43342	2.34224	3.22073	4.82445	2.65025	2.09493	0	4.94963	2.99959	2.65176	64.0683	12.7274	21.6272	0.337564	17.7756	3.56021	0.200286	1.43183	5.56297	0.136611	0.227538	3.01197	21.8451	0	0	0	15.0546	58.591	73.6455	7.0655
434_SCM'21	434	2021	2021-09-23T00:09:25Z	SCM	70.1765	-133.555	0.017	0	17.026	0.083	0.15	3.70458	18.05	3.29147	0.06	2.44244	0.215602	31.1332	4.68738	1.32981	2.15681	2.33621	3.83048	2.59195	2.75404	2.78394	2.15051	8.2	3.30091	62.32	15.1795	20.5302	0.329432	16.2976	3.35678	0.205968	0.780857	4.49302	0.1824	0.36	1.53433	0	2.54472	0.303785	0	6.6352	88.982	95.6172	15.1322
514_SCM'21		2021		SCM	75.06	-120.37					0.16	3.19772	24.7844	2.9651	0.000987167	1.90446	0.0977876	44.8119	3.47058	0.918288	2.00008	0.658659	1.33083	1.05591	0	0.194196	4.14851	0.5671	2.38193	78.4636	10.7136	9.18183	0.119374	5.8248	3.23723	0.671318		2.65874	0.121377	0.462377	8.43053	4.74071	24.2513	0.380619	0	15.5766	46.2224	61.799	7.41064
514_Surf'21		2021		Surface	75.06	-120.37					0.1	2.2234	34.7045	3.49453	0.0673541	1.03181	0.100315	39.185	3.98607	0.920028	1.67884	0.833327	1.53338	1.2353	0.768123	0	2.27714	0.807532	1.42518	79.3223	11.1184	8.82338	0.111235	6.82856	1.74619	0.255719	1.05131	2.51216	0.100694	0.333156	1.8272	10.0277	4.67035	0	0	2.48405	80.9907	83.4748	43.2247
516_SCM'21	516	2021	2021-10-03T05:15:21Z	SCM	74.8429	-121.389	0.077	0.571	4.815	0.804	0	4.00358	29.8137	3.3487	0.0487137	3.61136	0.0911219	32.0282	3.66341	1.0655	1.94445	0.850712	1.77764	1.58847	1.41148	0.213536	3.26987	1.21696	4.27454	70.3183	12.7446	13.9894	0.209684	10.6782	2.68502	0.309853	0.873605	2.79516	0.120885	0.826375	3.10885	8.20205	10.8085	0.194599	1.20344	4.34142	72.1412	76.4826	18.0419
516_Surf'21	516	2021	2021-10-03T05:15:21Z	Surface	74.8429	-121.389	0	0	2.507	0.584	0	2.5886	29.206	3.96608	0.17041	1.20504	0.114621	32.2642	3.99955	1.14418	1.83089	0.97174	1.64222	1.10259	0.847991	0	11.2704	0.938267	1.33082	76.0473	11.7512	11.4986	0.151203	8.76595	2.50948	0.286276	1.10646	2.80263	0.135797	0.355812	2.59304	2.55256	8.9671	0	0	3.84433	82.043	85.8873	37.637
518_SCM'21	518	2021	2021-10-04T14:03:44Z	SCM	74.5951	-121.47	0.133	0.696	5.705	0.766	0.01	2.44412	28.4475	2.93498	0	1.40587	0.068492	36.1123	3.68138	0.863152	3.36697	0.810351	1.95145	1.42052	0.943182	0.297574	6.16938	0.679846	2.09161	74.1665	11.5082	13.1529	0.177333	8.80212	4.258	0.484591	0.729472	4.17733	0.103443	0.238552	3.12654	11.6772	9.97256	2.27235	0	19.2829	53.6685	72.9514	2.87727
518_Surf'21	518	2021	2021-10-04T14:03:44Z	Surface	74.5951	-121.47	0.045	0	3.626	0.554	0.14	2.9782	31.2657	3.92115	0.227205	1.68217	0.0864018	35.8621	5.52972	1.51897	2.51525	1.27896	2.18245	1.55203	1.12322	0	2.28058	1.20109	1.6779	73.321	14.0846	11.4786	0.156553	8.19324	3.0454	0.371696	1.06933	3.79421	0.125414	0.317765	5.62854	0	11.5757	0	0	9.98163	72.8141	82.7957	14.0039
A1_SCM'21	A1	2021	2021-08-17T13:25:30Z	SCM	66.6053	-61.1941	0.045	2.058	3.851	0.739		9.24233	18.6095	15.5953	1.13058	0.550045	3.42653	13.5444	2.53065	1.59561	1.21419	0.601091	2.14262	1.18354	8.45584	0.833728	2.11231	3.7486	4.95049	44.5788	26.8644	25.4508	0.605242	17.7232	3.56546	0.198667	0.441036	1.81528	0.883934	1.43538	5.90278	0.598381	11.2863	0.827344	0.07763	9.65782	71.6346	81.2924	18.0007
A1_Surf'21	A1	2021	2021-08-17T13:25:30Z	Surface	66.6053	-61.1941	0.015	0.051	0.984	0.522		5.34529	15.0049	0.117563	0.527592	0.392501	1.10969	53.6683	2.11331	1.03627	0.787728	0.437496	1.09313	0.742146	5.79604	0.456413	1.03333	3.65905	2.20351	76.2128	7.10569	15.5531	0.204075	12.363	1.908	0.154331	0.631303	1.22522	0.00783501	0.89474	2.78592	0	3.84693	0	0	3.91499	89.4522	93.3671	23.5159
A3_SCM'21	A3	2021	2021-08-18T04:32:52Z	SCM	66.7339	-59.6117	0.01	0.321	1.322	0.721		10.3228	15.9588	20.4943	1.4025	0.49648	3.43617	9.97738	1.4732	1.22948	0.934702	0.641297	2.12533	1.37262	13.2415	0.517817	0.739981	3.80786	3.88942	37.6596	29.8937	30.3636	0.809461	22.3147	3.3575	0.151411	0.286888	1.576	1.28779	1.67574	3.68974	4.39189	7.75005	1.83603	0.161918	11.3338	70.8365	82.1704	40.6985
A3_Surf'21	A3	2021	2021-08-18T04:32:52Z	Surface	66.7339	-59.6117	0	0.019	0.133	0.553		12.1032	15.956	18.6269	0.838325	0.378244	1.93985	15.6594	3.61383	1.19957	0.715472	0.459092	1.67734	0.706082	13.4696	1.41582	0	4.28512	2.38955	44.7115	28.6744	25.4384	0.568946	20.9352	2.13841	0.102144	0.318132	1.17456	1.16739	1.1683	9.08901	0	20.8908	0	0	19.4582	50.562	70.0202	14.142
A5_SCM'21	A5	2021	2021-08-19T01:02:50Z	SCM	66.8699	-57.9512	0.095	2.406	2.515	0.854		7.00893	14.9218	13.7203	1.01055	0.908133	2.44702	18.4148	2.48871	1.53519	1.068	0.695242	2.74226	2.29924	11.9646	1.16474	0.0528416	5.44336	4.43385	41.4252	26.816	28.9824	0.69924	22.4679	3.13453	0.142887	0.454953	1.76324	0.922926	1.38922	15.0186	8.61133	4.67078	0	0.740668	27.4896	43.4691	70.9586	5.96056
A5_Surf'21	A5	2021	2021-08-19T01:02:50Z	Surface	66.8699	-57.9512	0.012	0	0	0.567		6.61938	18.8421	7.74441	0	0.102729	0.249432	50.6606	1.41049	0.975003	0.822388	0.390408	0.919019	0.721691	2.22604	0.861188	0.330914	1.03191	2.87771	78.557	13.2728	6.36089	0.0809717	4.95465	1.0332	0.208532	0.463562	1.2128	0.411016	0.217441	7.06539	21.6716	13.7756	0	0	10.9651	46.5223	57.4874	6.29602
B1_SCM'21	B1	2021	2021-08-22T05:04:23Z	SCM	67.0604	-61.516	0.046	2.499	4.019	0.752		7.78564	14.1754	12.3158	1.21227	1.4973	4.09585	9.5919	3.20085	1.77531	0.99896	0.852024	2.18964	2.63612	10.3919	2.80545	3.61189	5.16493	5.17324	35.8758	29.0024	31.7767	0.888505	22.5677	4.4483	0.19929	0.502806	1.85098	0.869403	1.76864	8.52264	10.4317	5.60238	1.08181	0	20.0916	53.4946	73.5862	9.33807
B1_Surf'21	B1	2021	2021-08-22T05:04:23Z	Surface	67.0604	-61.516	0	0.009	0.254	0.521		11.0576	14.1375	13.935	0.716999	1.40605	1.81503	8.93597	4.00139	1.68384	1.30851	1.03586	2.35748	2.17952	10.9991	2.2956	4.85671	6.80693	3.51598	40.0168	28.8705	29.1717	0.728986	24.3917	2.57082	0.105397	0.618861	2.34436	0.985677	0.903819	4.38807	4.69088	2.13936	0.420911	0	6.19887	82.1619	88.3608	21.1559
B2_SCM'21	B2	2021	2021-08-21T19:05:05Z	SCM	67.1981	-60.8992	0.058	2.597	5.116	0.844		11.7336	14.439	21.5346	1.56296	0.531727	3.68594	2.64088	2.45683	1.04772	1.38009	1.17158	2.57368	2.29394	14.5149	0.867817	0.217114	5.53013	3.96121	29.8253	33.3712	34.3053	1.15021	25.1474	4.23818	0.168533	0.380996	2.55167	1.49141	1.3062	4.75914	34.7925	22.2698	0	0	20.7167	17.4619	38.1785	4.86676
B2_Surf'21	B2	2021	2021-08-21T19:05:05Z	Surface	67.1981	-60.8992	0	0.077	0.783	0.554		8.24001	14.0641	15.7266	0.620896	2.03945	1.23834	13.4447	3.18496	1.61853	1.25932	0.841604	2.26362	1.48941	13.162	1.83751	2.23893	5.44956	2.984	39.1989	28.1926	30.985	0.790457	26.898	2.67985	0.0996301	0.414038	2.10092	1.11821	0.915215	8.8915	0	26.3176	0	0	30.2137	34.5772	64.7909	6.1931
C004_SCM'21	C004	2021	2021-09-11T22:01:37Z	SCM	71.9554	-95.8381	0.031	0.317	8.486	0.747		3.21908	17.2265	4.46078	0.517736	0.535616	1.4718	52.2085	1.33185	0.940317	0.552497	0.120039	1.00994	0.621638	3.35035	0	3.97281	0.942171	2.10358	77.5833	9.74748	11.3308	0.146035	7.42459	1.86301	0.251244	0.28119	0.672536	0.259013	1.72404	1.96192	0	4.81965	0.236742	0.0237753	5.93534	87.0226	92.9579	44.3699
C004_Surf'21	C004	2021	2021-09-11T22:01:37Z	Surface	71.9554	-95.8381	0.017	0	4.316	0.502		3.08446	16.395	5.64891	0.384225	2.01033	0.776367	45.3005	2.69993	0.971524	1.08204	0.882014	2.25481	1.61088	3.61726	0.124523	2.73038	1.28512	2.66583	68.6208	14.8128	15.1879	0.22133	11.8924	2.19818	0.184839	0.355273	1.96406	0.34455	0.801933	0.890094	0	13.7562	1.09028	0	27.069	55.7032	82.7722	4.10424
C1_SCM'21	C1	2021	2021-08-23T03:40:20Z	SCM	67.3485	-62.5232	0.036	1.177	2.447	0.689		9.54927	14.4321	13.9078	1.25401	1.15649	4.8131	5.82272	3.01531	1.67899	1.265	1.25678	3.28553	4.36501	7.25184	2.75382	4.63865	5.04105	5.21854	35.1982	31.2407	30.3886	0.863359	19.8537	4.95996	0.25153	0.695438	2.52179	0.967002	1.35882	10.7244	3.28375	21.5081	0.109254	0	32.5478	31.8267	64.3745	7.22179
C1_Surf'21	C1	2021	2021-08-23T03:40:20Z	Surface	67.3485	-62.5232	0.013	0.007	0.077	0.524		7.38949	13.5151	8.72476	0.448299	2.6933	0.957889	11.3826	3.31146	1.57605	1.75511	1.74854	3.30971	3.53429	12.0296	2.03442	2.2323	7.26166	3.73962	35.5198	25.3	36.9667	1.04074	33.0581	2.52956	0.0765187	0.603647	3.50365	0.645557	0.660684	5.71249	37.4019	15.0107	0	0	17.3568	24.5181	41.8749	14.915
C2_SCM'21	C2	2021	2021-08-23T08:29:50Z	SCM	67.5514	-61.9082	0.119	5.567	10.34	0.989		7.79697	13.787	13.5511	1.38244	2.65932	3.92026	6.51991	2.78933	1.47769	1.30056	1.24031	3.13589	3.7339	9.10923	2.94117	4.26677	4.48546	5.42959	33.1553	30.1531	32.8875	0.996237	22.6607	4.69008	0.206369	0.494152	2.54088	0.988384	1.65658	5.44411	0	30.458	0.972853	0	11.6015	51.5235	63.125	4.3418
C2_Surf'21	C2	2021	2021-08-23T08:29:50Z	Surface	67.5514	-61.9082	0.013	0.009	0.085	0.504		6.99565	14.7287	12.0399	0.17598	2.23549	0.915186	7.58317	3.76798	1.91424	1.64752	1.26394	2.9417	2.39039	10.0904	6.48788	5.16345	6.3261	4.31471	35.7825	32.1507	29.2607	0.817738	25.0111	3.10622	0.124194	0.626942	2.91146	0.817449	0.592446	0.673696	6.68599	1.92751	0.408852	0	5.8703	84.1968	90.0671	45.4579
C5_SCM'21	C5	2021	2021-08-24T08:31:47Z	SCM	68.1494	-59.9678	0.044	9.248	15.356	1.135		10.6168	12.8313	24.375	1.70557	0.563311	4.60553	3.95532	1.34169	1.11286	0.933204	0.497963	2.96315	0.918297	16.4045	1.39312	1.70742	3.27413	3.94342	29.941	32.8422	34.8085	1.16438	24.5991	4.30492	0.175217	0.200554	1.43117	1.90246	1.75511	5.5254	0.814958	34.9573	0	0	20.6701	38.0322	58.7024	4.37569
C5_Surf'21	C5	2021	2021-08-24T08:31:47Z	Surface	68.1494	-59.9678	0.012	0.015	1.368	0.553		10.3172	14.6987	21.1076	0.89227	0.831545	1.83757	6.86989	2.41692	1.25283	1.93618	0.748896	3.01935	1.5941	16.1422	2.52793	0.275383	5.26362	2.78517	33.4062	32.069	33.0464	0.989227	26.9274	3.85456	0.143146	0.326078	2.68507	1.43602	0.667258	7.3963	0	30.56	0.520222	1.48635	24.3274	35.389	59.7164	10.2047
D1_SCM'21	D1	2021	2021-08-26T21:48:11Z	SCM	67.4733	-63.693	0.036	2.126	4.105	0.767		6.87857	14.6818	6.73803	0.269259	3.27839	1.09148	11.4205	3.57917	1.27537	1.94129	2.01747	4.74946	7.05063	6.92192	4.01261	6.26781	5.47449	4.21882	39.7675	26.9653	30.2069	0.759586	23.4702	5.51258	0.234876	0.790892	3.95876	0.458937	0.541005	42.6826	42.1032	3.66085	5.86048	0	3.23627	2.45652	5.69279	3.7141
D1_Surf'21	D1	2021	2021-08-26T21:48:11Z	Surface	67.4733	-63.693	0.004	0.428	1.669	0.558		7.24034	15.8937	5.97875	0.334055	1.70715	0.702788	13.4693	4.09074	1.27871	1.60267	1.88361	5.45813	8.95451	5.4713	9.35836	1.67291	5.2426	3.65397	39.3013	34.5314	24.1586	0.614703	20.6991	2.43583	0.117678	0.9582	3.48628	0.37617	0.337213	6.40173	15.6353	1.49489	0	0	17.416	59.0521	76.468	8.7897
D2_SCM'21	D2	2021	2021-08-25T22:48:00Z	SCM	67.8576	-63.1488	0	1.426	3.635	0.704		11.5362	14.9387	14.3507	1.46293	1.00535	2.90346	6.44968	2.63416	1.05101	1.72026	1.84371	3.13458	4.84286	8.2676	3.17136	0.583286	6.68376	4.53015	34.2959	32.5284	30.3655	0.885398	21.7924	4.43052	0.203306	0.808427	3.56397	0.960643	0.926589	6.17927	18.3139	10.0891	0	0	10.5113	54.9064	65.4177	13.3525
D2_Surf'21	D2	2021	2021-08-25T22:48:00Z	Surface	67.8576	-63.1488	0	0.006	0.325	0.55		6.65067	16.2426	10.0418	0.40438	2.03054	0.547906	12.7626	3.72888	1.86221	1.94944	1.56373	3.26151	2.59823	8.40893	7.11915	4.05467	6.90707	3.22529	40.9862	29.828	27.4073	0.668695	23.4473	3.23727	0.138065	0.821397	3.51317	0.618235	0.44719	7.78645	11.2749	7.40218	0	0	13.3056	60.2308	73.5364	15.2612
E1_SCM'21	E1	2021	2021-08-27T12:40:42Z	SCM	68.2771	-65.1376	0	1.153	2.953	0.679		7.76377	12.791	3.57452	0.314627	1.37861	0.299497	10.7526	3.23951	0.718176	1.24307	2.28483	8.39889	17.0219	5.7417	3.70914	3.63071	7.66682	3.56556	35.6325	33.4455	28.9555	0.812616	26.5694	1.84978	0.0696207	1.33529	3.52789	0.279455	0.179723	0.682216	3.98459	3.77263	0.376967	0	16.0178	75.1658	91.1836	15.6652
E1_Surf'21	E1	2021	2021-08-27T12:40:42Z	Surface	68.2771	-65.1376	0	0.018	0.625	0.508		5.4505	14.858	6.13388	0.288898	3.04169	0.428756	20.7055	2.88133	1.46989	1.68014	1.98464	3.97082	4.70653	6.65353	2.3424	5.71247	5.60964	3.64978	48.2334	21.5884	27.9585	0.579651	23.7407	3.43434	0.14466	0.843107	3.66478	0.412832	0.521719	1.74471	0	11.473	1.71183	0	10.7548	70.7018	81.4565	16.1596
E3_SCM'21	E3	2021	2021-08-28T02:24:36Z	SCM	68.8008	-64.1599	0.01	0.905	1.917	0.67		12.1742	15.164	21.1111	1.62766	0.701377	5.77407	4.23002	2.21706	1.01594	0.951248	0.69419	2.93867	1.39462	10.0497	2.2861	1.646	4.14603	4.45568	33.9701	32.5461	30.7083	0.903982	19.6476	4.11161	0.209267	0.412554	1.64544	1.39219	1.93593	0.866474	0	53.2713	0	0	13.5603	32.302	45.8623	10.9417
E3_Surf'21	E3	2021	2021-08-28T02:24:36Z	Surface	68.8008	-64.1599	0	0.013	0.28	0.533		8.35286	20.5621	10.3113	0.52531	1.86697	0.704509	12.7794	3.97795	1.88773	2.16097	1.51959	3.40011	2.39821	7.4001	4.66001	0.519803	7.03492	3.52254	43.5453	28.1384	26.4057	0.606398	21.9258	3.74326	0.170724	0.950653	3.68056	0.501473	0.438975	3.41414	4.63378	1.75666	0	0	6.72422	83.4712	90.1954	33.6289
E5_SCM'21	E5	2021	2021-08-28T23:28:28Z	SCM	69.6043	-62.5418	0.058	0.485	4.709	0.735		11.3833	14.3884	24.8659	1.74	0.2926	5.38833	1.33549	1.4079	0.752013	1.23947	0.807773	2.79893	2.37904	17.2951	0.982426	0.435997	3.05206	3.39708	28.2605	33.3829	36.4067	1.29048	25.1459	4.37321	0.173966	0.176404	2.04725	1.74458	1.70758	1.62532	7.03173	37.3778	0.636797	2.05073	32.6889	18.5887	51.2776	12.604
E5_Surf'21	E5	2021	2021-08-28T23:28:28Z	Surface	69.6043	-62.5418	0	0	2.304	0.609		11.0435	16.3088	23.5292	0.862504	0.746339	1.43905	3.37501	2.46173	1.35941	1.5292	0.711419	1.9846	1.75155	16.7063	2.78225	0	5.90515	2.46903	31.6709	35.1086	31.8693	1.00627	26.9215	3.13145	0.116318	0.353468	2.24062	1.44273	0.756949	3.30535	4.3014	23.8745	0	0	6.70377	61.8149	68.5187	27.8065
JET7_SCM'21	JET7	2021	2021-09-20T06:57:22Z	SCM	71.0531	-130.4	0.055	0.242	4.455	0.701	0.62	3.38285	17.7617	4.14454	0.306888	1.17291	0.651391	46.2988	2.46669	1.05542	1.29676	0.752233	1.60291	1.83297	1.77414	0.129469	5.07375	0.793227	2.25989	74.1406	12.1688	12.3876	0.167267	8.08319	3.04359	0.385603	0.442456	2.04899	0.233141	0.70862	4.94903	8.3309	6.19788	0.719839	0	11.7389	68.0635	79.8024	15.6636
JET7_Surf'21	JET7	2021	2021-09-20T06:57:22Z	Surface	71.0531	-130.4	0.046	0	3.488	0.211	0	8.13508	17.4929	16.8585	0.68838	0.796861	0.494413	23.6059	4.97863	1.61622	2.8615	2.06964	2.55805	1.20579	4.35674	0.255455	2.05964	2.71552	2.71103	52.3103	27.7127	18.4598	0.352889	13.8591	3.73235	0.269307	0.623293	4.93114	0.963735	0.309692	1.55412	4.66014	2.57277	0	0.306595	7.14471	72.961	80.1057	16.5417
S5_SCM'21	S5	2021	2021-09-08T10:01:17Z	SCM	74.2203	-90.9043	0	0.239	4.055	0.647		8.14647	17.7371	12.5877	0.590099	0.959687	1.89142	11.0442	3.41326	2.05603	1.46593	0.956581	2.86974	2.45978	7.04392	2.24548	3.24554	3.94434	3.91329	41.1144	27.7191	28.7005	0.698066	17.1688	9.22728	0.537446	0.559965	2.42251	0.709683	0.723368	0	0	32.6115	0	0	45.3134	22.0752	67.3885	7.07354
S5_Surf'21	S5	2021	2021-09-08T10:01:17Z	Surface	74.2203	-90.9043	0	0.024	1.84	0.507		9.94594	19.0254	18.3013	0.819523	1.08175	1.25556	5.88622	4.08195	2.48585	2.06851	1.16764	2.69402	1.63399	9.03951	1.6441	0.172797	7.55659	4.17795	36.4127	33.5903	27.8774	0.765596	22.2231	4.15774	0.187091	0.835951	3.23616	0.961944	0.584532	5.91913	0	17.4224	0	2.14818	19.9675	54.5428	74.5103	18.3394
S9_SCM'21	S9	2021	2021-09-08T00:27:44Z	SCM	74.4627	-90.5286	0.015	0.843	2.041	0.778		4.81671	25.2945	5.63804	0.534096	1.29076	2.08878	23.084	2.78537	0.936555	1.29503	1.25169	3.45701	4.00555	6.79257	1.25596	2.39801	4.95393	2.76962	56.2777	17.9344	24.205	0.4301	19.0978	2.57791	0.134985	0.729316	2.54672	0.222896	0.733243	0.328865	0.26183	1.73227	0.252642	0	3.53328	93.8911	97.4244	22.0941
S9_Surf'21	S9	2021	2021-09-08T00:27:44Z	Surface	74.4627	-90.5286	0.013	0.185	2.073	0.588		7.89319	16.1821	10.6399	0.70503	2.15178	1.54897	9.81119	3.4481	2.12243	1.83675	1.78066	4.48703	4.21865	9.69167	1.91433	2.26815	8.03839	3.94764	37.1947	27.4113	33.0237	0.887862	27.9234	3.04867	0.10918	0.829412	3.61741	0.65751	0.595062	1.01119	1.04363	0.269758	0.1296	0	1.67547	95.8267	97.5022
[truncated: 2 more columns]
